# Supplementary material for: HER2-Low Breast Cancer: Molecular Characteristics and Prognosis
Source: Cancers (Basel). 2021 Jun 5;13(11):2824. doi: 10.3390/cancers13112824 (PMC8201345; doi:10.3390/cancers13112824)
Supplement: Supplementary file 1 [file cancers-13-02824-s001.zip]

Archive with 1 entries (1 files):
- cancers-1214378-supplementary.pdf
